# Supplementary material for: Standardising care in the ICU: a protocol for a scoping review of tools used to improve care delivery
Source: Syst Rev. 2020 Jul 19;9:164. doi: 10.1186/s13643-020-01414-6 (PMC7368855; doi:10.1186/s13643-020-01414-6)
Supplement: Supplementary file 3 — Additional file 3. Date extraction document. [file 13643_2020_1414_MOESM3_ESM.xlsx]

## Sheet: Paper details
Reviewer Initials	Review Date	Primary Author	Year	Journal	Confirm Study Eligibility	Primary Objectives	Secondary Objectives

## Sheet: Participants
Participant Types	Study setting (i.e. ICU, HDU, weaning centre) Please specify number of units included	Unit speciality	Participating site country	Usual care

## Sheet: Study design (Quant)
Study design (control group)	Unit of allocation (trials only)	Study Design (no control group)	Study Design (mixed)												Patient-reported outcomes	Family-reported outcomes	Healthcare-reported metrics	Effect of tool - primary objective (please describe per outcome measure used, with p-value given)	Effect of tool -secondary objectives (please describe per outcome measure used, with p-value given)
				Study Desig+E1:N1n (mixed)

## Sheet: Study design (Qual)
Methodology	Analysis type

## Sheet: Tool Information
Form	Type of tool	Person responsible for tool completion	Planned frequency of tool completion	Aims of tool	Items included in tool

## Sheet: Development and Implementation
Methods to inform included items	Feasibility testing	Implementation

## Sheet: Outcome measures used
Patient-reported outcomes	Family-reported outcomes	Healthcare-reported metrics	Effect of tool - primary objective	Effect of tool -secondary objective
